# Supplementary material for: Shift in G1-Checkpoint from ATM-Alone to a Cooperative ATM Plus ATR Regulation with Increasing Dose of Radiation
Source: Cells. 2021 Dec 27;11(1):63. doi: 10.3390/cells11010063 (PMC8750242; doi:10.3390/cells11010063)
Supplement: Supplementary file 1 [file cells-11-00063-s001.zip]

Archive with 1 entries (1 files):
- cells-1474523-supplementary.pdf
